# Supplementary material for: Humic Acid Modified by Being Incorporated Into Phosphate Fertilizer Increases Its Potency in Stimulating Maize Growth and Nutrient Absorption
Source: Front Plant Sci. 2022 May 19;13:885156. doi: 10.3389/fpls.2022.885156 (PMC9161291; doi:10.3389/fpls.2022.885156)
Supplement: Supplementary file 1 [file Data_Sheet_1.ZIP]

Archive with 4 entries (4 files):
- Supplementary Material-Table S1.docx
- Figure S1.jpg
- Figure S2.jpg
- Supplementary Material-Figures.docx
